# Supplementary material for: Quality standard of traditional Chinese medicines: comparison between European Pharmacopoeia and Chinese Pharmacopoeia and recent advances
Source: Chin Med. 2020 Jul 28;15:76. doi: 10.1186/s13020-020-00357-3 (PMC7388521; doi:10.1186/s13020-020-00357-3)
Supplement: Supplementary file 1 — Additional file 1: Table S1. Comparison of herbal drugs recorded in both European Pharmacopoeia and Chinese Pharmacopoeia. [file 13020_2020_357_MOESM1_ESM.xlsx]

## Sheet: Table S1
Table S1. Comparison of herbal drugs recorded in both European Pharmacopoeia and Chinese Pharmacopoeia
No.	European Pharmacopoeia							Chinese Pharmacopoeia
	English Name	Latin Name	Origin	Marker of TLC Identification	Tests	Assay		English Name	Latin Name	Pinyin Name	Sinogram	Origin	Marker of TLC Identification	Tests	Assay
Traditional Chinese medicines in both EP and ChP
1	Abelmoschi corolla	Abelmoschi corolla	Abelmoschus manihot (L.) Medik (corolla)	Rutoside trihydrate, hibifolin, hyperoside	LD (≤12.0%, 105°C, 4h), TA (≤8%)	LC: hibifolin (≥1.0%), quercitrin		Sunset Abelmoschus Flower	Abelmoschi Corolla	Huangshukuihua	黄蜀葵花	Abelmoschus manihot (L.) Medic. (corolla)	Quercetin	Water (≤12.0%, 100-105°C until Δm≤5mg), TA (≤8.0%), AIH (≤2.0%), Extractives (ESE ≥18.0%)	HPLC: hyperoside (≥0.50%)
2	Acanthopanax bark	Acanthopanacis gracilistyli cortex	Eleutherococcus nodiflorus (Dunn) S.Y.Hu (syn. Acanthopanax gracilistylus W.W.Sm.) (root bark)	Thymol, borneol	Periploca sepium (TLC), Acanthopanax giraldii (macrosopic examination), LD (≤12.0%, 105°C, 2h), TA (≤12.0%), AIH (≤2.0%), EM (ESE ≥16.0%)	Not included		Slenderstyle Acanthopanax Bark	Acanthopanacis Cortex	Wujiapi	五加皮	Acanthopanax gracilistylus W.W.Smith (root bark)	Acanthopanacis Cortex reference drug, kaurenoic acid	Water (≤12.0%, 100-105°C until Δm≤5mg), TA (≤11.5%), AIH (≤3.5%), Extractives (ESE ≥10.5%)	Not included
3	Achyranthes bidentata root	Achyranthis bidentatae radix	Achyranthes bidentata Blume (principal root)	β-Ecdysterone, ginsenoside Ro, cyasterone	LD (≤15.0%, 105°C, 2h), TA (≤9.0%), AIH (≤1.5%)	LC: total sterones (≥0.1%, expressed as β-ecdysterone), Achyranthes bidentata root dry extract for system suitability HRS		Twotoothed Achyranthes Root	Achyranthis Bidentatae Radix	Niuxi	牛膝	Achyranthes bidentata Bl. (root)	Achyranthis Bidentatae Radix reference drug, β-ecdysterone, ginsenoside Ro	Water (≤15.0%, 100-105°C until Δm≤5mg), TA (≤9.0%), Residue of sulfur dioxide (≤400mg/kg), Extractives (ESE ≥6.5%)	HPLC: β-ecdysterone (≥0.030%)
4	Akebia stem	Akebiae caulis	Akebia quinata (Houtt.) Decne. Or Akebia trifoliata (Thunb.) Koidz., or mixture of the 2 species (stem)	Hederagenin, oleanolic acid	TA (≤6.5%), LD (≤10.0%, 105°C, 3h), Aristolochic acids (TLC)	LC: oleanolic acid (≥0.15%), ursolic acid		Akebia Stem	Akebiae Caulis	Mutong	木通	Akebia quinata (Thunb.) Decne., Akebia trifoliata (Thunb.) Koidz. or Akebia trifoliata (Thunb.) Koidz. var. australis (Diels) Rehd. (lianoid stem)	Calceolarioside B	Water (≤10.0%, 100-105°C until Δm≤5mg), TA (≤6.5%)	HPLC: calceolarioside B (≥0.15%)
5	Amomum fruit	Amomi fructus	Amomum villosum Lour. or Amomum longiligulare T.L.Wu (ripe fruit)	Bornyl acetate, 1,8-cineole, borneol	Water (≤120mL/kg, toluene distillation), TA (≤9.0%)	SD: essential oil (≥30mL/kg for A. villosum, ≥10mL/kg for A. longiligulare); GC: bornyl acetate (≥30.0% of the essential oil), camphor		Villous Amomum Fruit	Amomi Fructus	Sharen	砂仁	Amomum villosum Lour., Amomum villosum Lour. var. xanthioides T. L. Wu et Senjen or Amomum longiligulare T. L. Wu (ripe fruit)	Bornyl acetate	Water (≤15.0%, toluene distillation)	SD: essential oil (≥3.0% for Amomum villosum, ≥1.0% for Amomum longiligulare), GC: bornyl acetate (≥0.90%)
6	Andrographis herb	Andrographidis herba	Andrographis paniculata (Burm.f.) Nees. (flowering and/or fruit-bearing aerial parts)	14-Deoxy-11,12-didehydroandrographolide, andrographolide	LD (≤10.0%, 105°C, 2h), TA (≤12.0%)	LC: sum of andrographolide and 14-deoxy-11,12-didehydroandrographolide (≥0.80%, expressed as andrographolide), Andrographis herb HRS		Common Andrographis Herb	Andrographis Herba	Chuanxinlian	穿心莲	Andrographis paniculata (Burm. f.) Nees (aerial part)	Andrographis Herba reference drug, andrographolide	Leaves (≥30%), Extractives (ESE ≥8.0%)	HPLC: sum of andrographolide, neoandrographolide , 14-deoxyandrographolide and dehydroandrographolide (≥1.5%, calculated as andrographolide with correction factors)
7	Anemarrhena asphodeloides rhizome	Anemarrhenae asphodeloides rhizoma	Anemarrhena asphodeloides Bunge (rhizome)	Arbutin, aescin,	LD (≤11.0%, 105°C, 2h), TA (≤6.0%), AIH (≤1.0%)	LC: mangiferin (≥0.5%), Anemarrhena rhizome for system suitability HRS		Common Anemarrhena Rhizome	Anemarrhenae Rhizoma	Zhimu	知母	Anemarrhena asphodeloides Bge. (rhizome)	Mangiferin, timosaponin B II	Water (≤12.0%, 100-105°C until Δm≤5mg), TA (≤9.0%), AIH (≤4.0%)	HPLC: mangiferin (≥0.70%), timosaponin B II (≥3.0%)
8	Angelica dahurica root	Angelicae dahuricae radix	Angelica dahurica (Hoffm.) Benth. & Hook. f. ex Franch. & Sav. (root)	Imperatorin, (Z)-ligustilide, osthole	Other officinal species of Angelica, Levisticum and Ligusticum (TLC), LD (≤12.0%, 105°C, 2h), TA (≤6.0%), AIH (≤1.5%)	LC: imperatorin (≥0.08%), Angelica dahurica root HRS		Dahurian Angelica Root	Angelicae Dahuricae Radix	Baizhi	白芷	Angelica dahurica ( Fisch. ex Hoffm. ) Benth. et Hook. f . or Angelica dahurica (Fisch. ex Hoffm. ) Benth. et Hook. f. var. formosana (Boiss.) Shan et Yuan (root)	Angelicae Dahuricae Radix reference drug, imperatorin, isoimperatorin	Water (≤14.0%, toluene distillation), TA (≤6.0%), Extractives (ESE ≥15.0%), HMHE (lead ≤5mg/kg, cadmium ≤1mg/kg, arsenic ≤2mg/kg, mercury ≤0.2mg/kg, copper ≤20mg/kg)	HPLC: imperatorin (≥0.080%)
9	Angelica pubescens root	Angelicae pubescentis radix	Angelica biserrata (R.H.Shan & C.Q.Yuan) C.Q.Yuan & R.H.Shan (syn. Angelica pubescens Maxim. f. biserrata R.H.Shan et C.Q.Yuan) (root)	Imperatorin, (Z)-ligustilide, osthole	Other officinal species of Angelica, Levisticum and Ligusticum (TLC), LD (≤10.0%, 105°C, 2h), TA (≤8.0%), AIH (≤3.0%)	LC: osthole (≥0.50%), Angelica pubescens root HRS		Doubleteeth Pubescent Angelica Root	Angelicae Pubescentis Radix	Duhuo	独活	Angelica pubescens Maxim. f. biserrata Shan et Yuan (root)	Angelicae Pubescentic Radix reference drug, columbianadin, osthole	Water (≤10.0%, toluene distillation), TA (≤8.0%), AIH (≤3.0%)	HPLC: osthole (≥0.50%), columbianadin (≥0.080%)
10	Angelica sinensis root	Angelicae sinensis radix	Angelica sinensis (Oliv.) Diels (root)	(Z)-Ligustilide, imperatorin, osthole	Other officinal species of Angelica, Levisticum and Ligusticum (TLC), LD (≤12.0%, 105°C, 2h), TA (≤7.0%), AIH (≤2.0%)	LC: trans-ferulic acid (≥0.050%), cis-ferulic acid		Chinese Angelica	Angelicae Sinensis Radix	Danggui	当归	Angelica sinensis (Oliv.) Diels (root)	Angelicae Sinensis Radix reference drug, ferulic acid, ligustilide	Water (≤15.0%, toluene distillation), TA (≤7.0%), AIH (≤2.0%), HMHE (lead ≤5mg/kg, cadmium ≤1mg/kg, arsenic ≤2mg/kg, mercury ≤0.2mg/kg, copper ≤20mg/kg), Extractives (ESE ≥45.0%)	SD: essential oil (≥0.4%), HPLC: ferulic acid (≥0.050%)
11	Astragalus mongholicus root	Astragali mongholici radix	Astragalus mongholicus Bunge (root)	Daidzin, daidzein	FM (≤5%), LD (≤10.0%, 105°C, 3h), TA (≤5.0%), AIH (≤1.0%)	LC: astragaloside IV (≥0.040%), ginsenoside Rb1		Milkvetch Root	Astragali Radix	Huangqi	黄芪	Astragalus membranaceus (Fisch.) Bge. var. mongholicus (Bge.) Hsiao or Astragalus membranaceus (Fisch.) Bge. (root)	Astragaloside IV, Astragali Radix reference drug	Water (≤10.0%, 100-105°C until Δm≤5mg), TA (≤5.0%), HMHE (lead ≤5mg/kg, cadmium ≤1mg/kg, arsenic ≤2mg/kg, mercury ≤0.2mg/kg, copper ≤20mg/kg), Pesticide residues (pentachloronitrobenzene ≤0.1mg/kg), Extractives (WSE ≥17.0%)	HPLC: astragaloside IV (≥0.080%), calycosin-7-O-β-D-glycoside (≥0.020%)
12	Atractylodes lancea rhizome	Atractylodis lanceae rhizoma	Atractylodes lancea (Thunb.) DC. (syn. Atractylodes chinensis (Bunge) Koidz.) (rhizome)	β-Caryophyllene, bornyl acetate	Atractylodes macrocephala (TLC), Water (≤100mL/kg, toluene distillation), TA (≤7.0%), AIH (≤1.0%)	SD: essential oil (≥14mL/kg)		Atractylodes Rhizome	Atractylodis Rhizoma	Cangzhu	苍术	Atractylodes lancea (Thunb.) DC. or Atractylodes chinensis (DC. ) Koidz. (rhizome)	Atractylodis Rhizoma reference drug, atractydin	Water (≤13.0%, toluene distillation), TA (≤7.0%)	HPLC: atractydin (≥0.30%)
13	Atractylodes rhizome, Largehead	Atractylodis macrocephalae rhizoma	Atractylodes macrocephala Koidz. (rhizome)	β-Caryophyllene, bornyl acetate	Atractylodes lancea (TLC), Water (≤100mL/kg, toluene distillation), TA (≤5.0%), AIH (≤1.0%)	SD: essential oil (≥9mL/kg)		Largehead Atractylodes Rhizome	Atractylodis Macrocephalae Rhizoma	Baizhu	白术	Atractylodes macrocephala Koidz. (rhizome)	Atractylodis Macrocephalae Rhizoma reference drug	Water (≤15.0%, 100-105°C until Δm≤5mg), TA (≤5.0%), Residue of sulfur dioxide (≤400mg/kg), Degree of colouration, Extractives (ESE ≥35.0%)	Not included
14	Aucklandia root	Aucklandiae radix	Saussurea costus (Falc.) Lipsch. (syn. Saussurea lappa C.B.Clarke, Aucklandia lappa Decne., Aucklandia costus Falc.) (root)	Dehydrocostus lactone, costunolide	Vladimiria souliei (Franch.) Y. Ling and Inula helenium L. (TLC), Aristolochic acids (TLC), LD (≤12.0%, 105°C, 2h), TA (≤4.0%)	LC: costunolide (≥0.6%), sum of costunolide and dehydrocostus lactone (≥1.8%, expressed as costunolide)		Common Aucklandia Root	Aucklandiae Radix	Muxiang	木香	Aucklandia lappa Decne. (root)	Dehydrocostuslactone, costunolide	TA (≤4.0%)	HPLC: sum of costunolide and dehydrocostuslactone (≥1.8%)
15	Baical skullcap root	Scutellariae baicalensis radix	Scutellaria baicalensis Georgi (root)	Baicalin, acteoside	LD (≤12.0%, 105°C, 2h), TA (≤6.0%), AIH (≤2.0%)	LC: baicalin (≥9.0%), methyl parahydroxybenzoate		Baical Skullcap Root	Scutellariae Radix	Huangqin	黄芩	Scutellaria baicalensis Georgi (root)	Scutellariae Radix reference drug, baicalin, baicalein, wogonin	Water (≤12.0%, 100-105°C until Δm≤5mg), TA (≤6.0%), Extractives (ESE ≥40.0%)	HPLC: baicalin (≥9.0%)
16	Barbary wolfberry fruit	Lycii fructus	Lycium barbarum L. (ripe fruit)	Scopoletin, rutoside trihydrate	LD (≤11.0%, 105°C, 2h), TA (≤5.0%), EM (WSE ≥55.0%)	Not included		Barbary Wolfberry Fruit	Lycii Fructus	Gouqizi	枸杞子	Lycium barbarum L. (ripe fruit)	Lycii Fructus reference drug	Water (≤13.0%, 80°C until Δm≤5mg), TA (≤5.0%), HMHE (lead ≤5mg/kg, cadmium ≤1mg/kg, arsenic ≤2mg/kg, mercury ≤0.2mg/kg, copper ≤20mg/kg), Extractives (WSE ≥55.0%)	UV-Vis: polysaccharide (≥1.8%, calculated as glucose) HPLC: betaine (≥0.50%)
17	Belamcanda chinensis rhizome	Belamcandae chinensis rhizoma	Iris domestica (L.) Goldblatt et Mabb. (syn. Belamcanda chinensis (L.) DC.) (rhizome)	Irisflorentin, coumarin	Iris tectorum Maxim. (TLC), LD (≤10.0%, 105°C, 2h), TA (≤7.0%), AIH (≤1.0%)	LC: irisflorentin (≥0.10%), Belamcanda chinensis rhizome HRS		Blackberrylily Rhizome	Belamcandae Rhizoma	Shegan	射干	Belamcanda chinensis (L.) DC. (rhizome)	Belamcandae Rhizoma reference drug	Water (≤10.0%, 100-105°C until Δm≤5mg), TA (≤7.0%), Extractives (ESE ≥18.0%)	HPLC: irisflorentin (≥0.10%)
18	Bistort rhizome	Bistortae rhizoma	Persicaria bistorta (L.) Samp. (syn. Polygonum bistorta L.) (rhizome)	Fructose, catechin	Paris polyphylla Sm. or Paris quadrifolia L. (Microscopic examination), LD (≤12.0%, 105°C), TA (≤9.0%), AIH (≤1.0%)	UV-Vis: tannins (≥3.0%, expressed as pyrogallol)		Bistort Rhizome	Bistortae Rhizoma	Quanshen	拳参	Polygonum bistorta L. (rhizome)	Bistortae Rhizoma reference drug, gallic acid	Water (≤15.0%, 100-105°C until Δm≤5mg), TA (≤9.0%), Extractives (ESE ≥15.0%)	HPLC: gallic acid (≥0.12%)
19	Bupleurum root	Bupleuri radix	Bupleurum chinense DC. or Bupleurum scorzonerifolium Willd. (root)	Saikosaponin A, saikosaponin D	Bupleurum longiradiatum Turcz. (HPTLC), LD (≤5.0%, 105°C, 2h), TA (≤9.0%), AIH (≤3.5%)	LC: saikosaponin A (≥0.16%), propyl parahydroxybenzoate		Chinese Thorowax Root	Bupleuri Radix	Chaihu	柴胡	Bupleurum chinense DC. (Beichaihu) or Bupleurum scorzonerifolium Willd. (Nanchaihu) (root)	Beichaihu reference drug, Saikosaponin a, saikosaponin d	Water (≤10.0%, 100-105°C until Δm≤5mg), TA (≤8.0%), AIH (≤3.0%), Extractives (ESE ≥11.0%)	HPLC: sum of saikosaponin a and saikosaponin d (≥0.30% for Beichaihu)
20	Cape jasmine fruit	Gardeniae fructus	Gardenia jasminoides J.Ellis (ripe fruit)	Aescin, geniposide	LD (≤8.5%, 105°C, 2h), TA (≤6.0%)	LC: geniposide (≥2.0%), Cape jasmine fruit for system suitability HRS		Cape Jasmine Fruit	Gardeniae Fructus	Zhizi	栀子	Gardenia jasminoides Ellis (ripe fruit)	Gardeniae Fructus reference drug, geniposide	Water (≤8.5%, 100-105°C until Δm≤5mg), TA (≤6.0%), HMHE (lead ≤5mg/kg, cadmium ≤1mg/kg, arsenic ≤2mg/kg, mercury ≤0.2mg/kg, copper ≤20mg/kg)	HPLC: geniposide (≥1.8%)
21	Chinese goldthread rhizome	Coptidis rhizoma	Coptis chinensis Franch., Coptis deltoidea C. Y. Cheng & P.K. Hsiao and/or Coptis teeta Wall. (rhizome)	Berberine chloride, palmatine	FM (fragments of roots and leaves ≤5%, other FM ≤3%), LD (≤10.0%, 105°C, 2h), TA (≤5.0%), AIH (≤2.5%)	LC: berberine (≥5.0%), palmatine		Golden Thread	Coptidis Rhizoma	Huanglian	黄连	Coptis chinensis Franch., Coptis deltoidea C. Y. Cheng et Hsiao or Coptis teeta Wall. (rhizome)	Coptidis Rhizoma reference drug, berberine hydrochloride	Water (≤14.0%, 100-105°C until Δm≤5mg), TA (≤5.0%), Extractives (ESE ≥15.0%)	HPLC: Rhizome of Coptis chinensis: berberine (≥5.5%), epiberberine (≥0.80%), coptisine (≥1.6%), palmatine (≥1.5%), all calculated as berberine hydrochloride; Rhizome of Coptis deltoidea: berberine (≥4.5%, calculated as berberine hydrochloride); Rhizome of Coptis teeta: berberine (≥7.0%, calculated as berberine hydrochloride)
22	Clematis armandii stem	Clematidis armandii caulis	Clematis armandii Franch. (stem)	Hederagenin, oleanolic acid	Aristolochia manshuriensis Kom. and other species of Aristolochia (microscopic examination), aristolochic acids (TLC), LD (≤12.0%, 105°C, 2h), TA (≤3.0%)	LC: oleanolic acid (≥0.30%), ursolic acid		Armand Clematis Stem	Clematidis Armandii Caulis	Chuanmutong	川木通	Clematis armandii Franch. or Clematis montana Buch. -Ham. (lianoid stem)	Clematidis Armandii Caulis reference drug	Water (≤12.0%, 100-105°C until Δm≤5mg), TA (≤3.0%), Extractives (ESE ≥4.0%)	Not included
23	Codonopsis root	Codonopsidis radix	Codonopsis pilosula (Franch.) Nannf. (root)	Glucose, xylose,	Platycodon grandiflorus (TLC), LD (≤12.0%, 105°C, 2h), TA (≤6.0%), AIH (≤2.5%), EM (ESE ≥21.0%)	Not included		Tangshen	Codonopsis Radix	Dangshen	党参	Codonopsis pilosula (Franch.) Nannf., Codonopsis pilosula Nannf. var. modesta (Nannf.) L. T.Shen or Codonopsis tangshen Oliv. (root)	Lobetyolin	Water (≤16.0%, 100-105°C until Δm≤5mg), TA (≤5.0%), Residue of sulfur dioxide (≤400mg/kg), Extractives (ESE ≥55.0%)	Not included
24	Coix seed	Coicis semen	Coix lacryma-jobi L. subsp. ma-yuen (Rom. Caill.) T.Koyama (ripe caryopsis, freed from the shell)	Oleic acid, triolein	LD (≤12.0%, 105°C, 2h), TA (≤3.0%)	LC: triolein (≥0.50%), Coix seed HRS		Coix Seed	Coicis Semen	Yiyiren	薏苡仁	Coix lacryma-jobi L. var. mayuen (Roman.) Stapf (ripe kernel)	Coicis Semen Oil reference extract, glyceryl trioleate	FM (≤2.0%), Water (≤15.0%, 100-105°C until Δm≤5mg), TA (≤3.0%), Aflatoxins (aflatoxin B1 ≤5µg/kg, sum of aflatoxin G2, aflatoxin G1, aflatoxin B2 and aflatoxin B1 ≤10µg/kg), Zearalenone (≤500µg/kg), Extractives (ESE ≥5.5%)	HPLC: glyceryl trioleate (≥0.50%)
25	Common selfheal fruit-spike	Prunellae spica	Prunella vulgaris L. (fruit-spike)	β-Sitosterol, ursolic acid	FM (stems longer than 15cm ≤5%, other FM ≤2%), LD (≤12.0%, 105°C), TA (≤12.0%), AIH (≤4.0%)	LC: sum of oleanolic acid and ursolic acid (≥0.12%, expressed as ursolic acid， relative content of ursolic acid≥70.0%)		Common Selfheal Fruit-Spike	Prunellae Spica	Xiakucao	夏枯草	Prunella vulgaris L. (fruit-spike)	Rosmarinic acid	Water (≤14.0%, 100-105°C until Δm≤5mg), TA (≤12.0%), AIH (≤4.0%), Extractives (WSE ≥10.0%)	HPLC: rosmarinic acid (≥0.20%)
26	Corydalis rhizome	Corydalis rhizoma	Corydalis yanhusuo (Y.H.Chou & Chun C.Hsu) W.T.Wang ex Z.Y.Su & C.Y.Wu (tuber)	Corydaline, tetrahydropalmatine	LD (≤12.0%, 105°C, 5h), TA (≤3.0%), AIH (≤0.5%), aflatoxins (aflatoxin B1 ≤2μg/kg, sum of aflatoxins B1, B2, G1 and G2 ≤4μg/kg)	LC: sum of tetrahydropalmatine and corydaline (≥0.20%, expressed as tetrahydropalmatine)		Yanhusuo	Corydalis Rhizoma	Yanhusuo; Yuanhu	延胡索; 元胡	Corydalis yanhusuo W. T. Wang (tuber)	Corydalis Rhizoma reference drug, tetrahydropalmatine	Water (≤15.0%, 100-105°C until Δm≤5mg), TA (≤4.0%), Aflatoxins (aflatoxin B1 ≤5µg/kg, sum of aflatoxin G2, aflatoxin G1, aflatoxin B2 and aflatoxin B1 ≤10µg/kg), Extractives (ESE ≥13.0%)	HPLC: tetrahydropalmatine (≥0.050%)
27	Dioscorea nipponica rhizome	Dioscoreae nipponicae rhizoma	Dioscorea nipponica Makino (rhizome)	Aescin, glucose	LD (≤12.0%, 105°C, 2h), TA (≤5.0%), AIH (≤1.0%)	LC: diosgenin (≥1.0%), (25R)-spirost-5-en-3-one		Nippon Yam Rhizome	Dioscoreae Nipponicae Rhizoma	Chuanshanlong	穿山龙	Dioscorea nipponica Makino (rhizome)	Diosgenin	Water (≤12.0%, 100-105°C until Δm≤5mg), TA (≤5.0%), Extractives (ESE ≥20.0%)	HPLC: dioscin (≥1.3%)
28	Dioscorea oppositifolia rhizome	Dioscoreae oppositifoliae rhizoma	Dioscirea oppositifolia L. (syn. Dioscirea opposita Thunb.) (rhizome)	Aescin, glucose	Dioscorea bulbifera L. (TLC), LD (≤12.0%, 105°C, 2h), TA (≤4.0%), AIH (≤0.5%), EM (WSE ≥7.0%)	Not included		Common Yam Rhizome	Dioscoreae Rhizoma	Shanyao	山药	Dioscorea opposita Thunb. (rhizome) Mao Shanyao: washed clean and peeled outer bark and fibrous roots and then dried; Shanyao Pian: peeled outer bark and cut into thick slices while fresh and dried; Guang Shanyao: the large, straight and dried rhizome is sorted, soaked in clean water until no dry core visible and softened thoroughly, cut two ends to smooth plane and rubbed on a board to become cy…	Dioscoreae Rhizoma reference drug	Water (≤16.0% for Mao Shanyao and Guang Shanyao, ≤12.0% for Shanyao Pian, 100-105°C until Δm≤5mg), TA (≤4.0% for Mao Shanyao and Guang Shanyao, ≤5.0% for Shanyao Pian), Residue of sulfur dioxide (≤400mg/kg for Mao Shanyao and Guang Shanyao, ≤10mg/kg for Shanyao Pian), Extractives (WSE: ≥7.0% for Mao Shanyao and Guang Shanyao, ≥10.0% for Shanyao Pian)	Not included
29	Drynaria rhizome	Drynariae rhizoma	Drynaria fortunei (Kunze) J. Sm. (rhizome)	Naringin, hyperoside	LD (≤13.0%, 105°C, 2h), TA (≤7.0%), AIH (≤2.0%)	LC: naringin (≥0.5%), neohesperidin		Fortune's Drynaria Rhizome	Drynariae Rhizoma	Gusuibu	骨碎补	Drynaria fortunei (Kunze) J. Sm. (rhizome)	Drynaria Rhizome reference drug, naringin	Water (≤15.0%, 100-105°C until Δm≤5mg), TA (≤8.0%), Extractives (ESE≥16.0%)	HPLC: naringin (≥0.50%)
30	Dwarf lilyturf tuber	Ophiopogonis radix	Ophiopogon japonicus (Thunb.) Ker Gawl. (root tuber)	β-Sitosterol, methylophiopogonanone A, isoeugenol, methyleugenol	LD (≤15.0%, 105°C, 2h), TA (≤2.5%), AIH (≤0.5%)	UV-Vis: total saponins (≥0.12%, expressed as ruscogenin)		Dwarf Lilyturf Tuber	Ophiopogonis Radix	Maidong	麦冬	Ophiopogon japonicus (Thunb.) Ker-Gawl. (root tuber)	Ophiopogonis Radix reference drug	Water (≤18.0%, 100-105°C until Δm≤5mg), TA (≤5.0%), Extractives (WSE≥60.0%)	UV-Vis: total saponins (≥0.12%, calculated as ruscogenin)
31	Eclipta herb	Ecliptae herba	Eclipta prostrata L. (flowering aerial parts)	Wedelolactone, rosmarinic acid	LD (≤11.0%, 105°C, 2h), TA (≤13.0%), AIH (≤2.0%)	LC: wedelolactone (≥0.04%), ethyl parahydroxybenzoate		Yerbadetajo Herb	Ecliptae Herba	Mohanlian	墨旱莲	Eclipta prostrata L. (flowering aerial part)	Ecliptae Herba reference drug, ecliptasaponin A	Water (≤13.0%, 100-105°C until Δm≤5mg), TA (≤14.0%), AIH (≤3.0%)	HPLC: wedelolactone (≥0.040%)
32	Ephedra herb	Ephedrae herba	Ephedra sinica Stapf, Ephedra intermedia Schrenk et C.A.Mey. or Ephedra equisetina Bunge or a mixture of these (aerial parts)	Ephedrine hydrochloride, 2-indanamine hydrochloride	LD (≤10.0%, 105°C, 2h), TA (≤9.0%)	LC: ephedrine (≥1.0%), terbutaline		Ephedra	Ephedrae Herba	Mahuang	麻黄	Ephedra sinica Stapf, Ephedra intermedia Schrenk et C.A. Mey. or Ephedra equisetina Bge. (herbaceous stem)	Ephedrine hydrochloride	FM (≤5%), Water (≤9.0%, 100-105°C until Δm≤5mg), TA (≤10.0%)	HPLC: sum of ephedrine hydrochloride and pseudoephedrine hydrochloride (≥0.80%)
33	Eucommia bark	Eucommiae cortex	Eucommia ulmoides Oliv. (stem bark)	5,7-Dihydroxy-4-methylcoumarin, β-sitosterol	LD (≤12.0%, 105°C), TA (≤10.0%)	LC: pinoresinol diglucoside (≥0.10%, using caffeine as reference), Eucommia bark HRS		Eucommia Bark	Eucommiae Cortex	Duzhong	杜仲	Eucommia ulmoides Oliv. (stem bark)	Not included	Extractives (ESE ≥11.0%)	HPLC: pinoresinol diglucoside (≥0.10%)
34	Evodia fruit	Evodiae fructus	Tetradium ruticarpum (A.Juss.) T.G.Hartley (syn. Euodia ruticarpa (A.Juss.) Hook.f. & Thomson) (unopened fruit)	Evodiamine, rutecarpine	LD (≤12.0%, 105°C, 2h), TA (≤9.0%), AIH (≤1.0%)	LC: sum of evodiamine and rutecarpine (≥0.15%, expressed as evodiamine)		Medicinal Euodia Fruit	Euodiae Fructus	Wuzhuyu	吴茱萸	Euodia rutaecarpa (Juss.) Benth., Euodia rutaecarpa (Juss.) Benth. var. officinalis (Dode) Huang or Euodia rutaecarpa (Juss.) Benth. var. bodinieri (Dode) Huang (nearly ripe fruit)	Rutaecarpin, evodiamine	FM (≤7%), Water (≤15.0%, 100-105°C until Δm≤5mg), TA (≤10.0%), Extractives (ESE ≥30.0%)	HPLC: sum of evodiamine and rutecarpine (≥0.15%), limonin (≥0.20%)
35	Fleeceflower root	Polygoni multiflori radix	Fallopia multiflora (Thunb.) Haraldson (syn. Polygonum multiflorum Thunb.) (tuberous root)	Emodin, resveratrol	LD (≤10.0%, 105°C, 2h), TA (≤5.0%), AIH (≤2.0%)	LC: 2,3,5,4’-tetrahydroxystilbene-2-O-β-D-glucoside (≥1.0%, using resveratrol as reference), Fleeceflower root HRS		Fleeceflower Root	Polygoni Multiflori Radix	Heshouwu	何首乌	Polygonum multiflorum Thumb. (root tuber)	Polygoni Multiflori Radix reference drug	Water (≤10.0%, 100-105°C until Δm≤5mg), TA (≤5.0%)	HPLC: 2,3,5,4’-tetrahydroxystibene-2-O-β-D-glucoside (≥1.0%), combined anthraquinone (≥0.10%, calculated as the sum of emodin and physcion)
36	Fourstamen stephania root	Stephaniae tetrandrae radix	Stephania tetrandra S.Moore (root)	Protopine hydrochloride, tetrandrine	Aristolochia fangchi (aristolochic acids) (TLC), LD (≤10.0%, 105°C, 2h), TA (≤4.0%), AIH (≤1.0%)	LC: sum of tetrandrine and fangchinoline (≥1.6%, expressed as tetrandrine)		Fourstamen Stephania Root	Stephaniae Tetrandrae Radix	Fangji	防己	Stephania tetrandra S. Moore (root)	Tetrandrine, fangchinoline	Water (≤12.0%, 100-105°C until Δm≤5mg), TA (≤4.0%), Extractives (ESE ≥5.0%)	HPLC: sum of tetrandrine and fangchinoline (≥1.6%)
37	Fraxinus chinensis bark	Fraxini chinensis cortex	Fraxinus chinensis subsp. rhynchophylla (Hance) A.E.Murray (syn. Fraxinus rhynchophylla Hance) (branch or trunk bark)	Esculetin, esculin	LD (≤12.0%, 105°C), TA (≤5.0%), AIH (≤2.0%)	LC: sum of esculetin and esculin (≥1.0%)		Ash bark	Fraxini Cortex	Qinpi	秦皮	Fraxinus rhynchophylla Hance, Fraxinus chinensis Roxb., Fraxinus szaboana Lingelsh. or Fraxinus stylosa Lingelsh. (branch bark or stem bark)	Aesculin, aesculetin, fraxetin	Water (≤7.0%, 100-105°C until Δm≤5mg), TA (≤8.0%), Extractives (ESE ≥8.0%)	HPLC: sum of aesculin and aesculetin (≥1.0%)
38	Gastrodia rhizome	Gastrodiae rhizoma	Gastrodia elata Blume (tuber)	Gastrodin, β-sitosterol	LD (≤12.0%, , 105°C, 2h), TA (≤4.0%)	LC: gastrodin (≥0.20%), arbutin		Tall Gastrodia Tuber	Gastrodiae Rhizoma	Tianma	天麻	Gastrodia elata Bl. (tuber)	Gastrodiae Rhizoma reference drug, gastrodin	Water (≤15.0%, 100-105°C until Δm≤5mg), TA (≤4.5%), Residue of sulfur dioxide (≤400mg/kg), Extractives (ESE ≥15.0%)	HPLC: sum of gastrodin and p-hydroxybenzyl alcohol (≥0.25%)
39	Houttuynia herb	Houttuyniae herba	Houttuynia cordata Thunb. (flowering aerial parts)	Hyperoside, quercitrin, chlorogenic acid, hyperoside	LD (≤12.0%, 105°C, 2h), TA (≤15.0%), AIH (≤3.0%)	LC: quercitrin (≥0.10%), isoquercitrin		Heartleaf Houttuynia herb	Houttuyniae Herba	Yuxingcao	鱼腥草	Houttuynia cordata Thunb. (fresh herb or dried flowering aerial parts)	Methylnonylketone	Water (≤15.0%, 100-105°C until Δm≤5mg), AIH (≤2.5%), Extractives (WSE ≥10.0%)	Not included
40	Indigo plant leaf	Persicariae tinctoriae folium	Persicaria tinctoria (Aiton) Spach (syn. Polygonum tinctorium Aiton) (leaf)	Indigo, indirubin	LD (≤7.0%, 105°C, 2h), TA (≤15.0%), AIH (≤7.0%)	LC: indigo (≥0.55%), indirubin		Indigoplant Leaf	Polygoni Tinctorii Folium	Liaodaqingye	蓼大青叶	Polygonum tinctorium Ait. (leaf)	Indigo	Not included	HPLC: indigo (≥0.55%)
41	Isatis root	Isatidis radix	Isatis tinctoria L. (syn. I. indigotica Fortune ex Lindl.) (root)	Arginine, cysteine hydrochloride	LD (≤9.0%, 105°C, 2h), TA (≤5.0%), AIH (≤1.0%)	LC: arginine (≥1.0 %), cysteine hydrochloride		Isatis Root	Isatidis Radix	Banlangen	板蓝根	Isatis indigotica Fort. (root)	Isatidis Radix reference drug, arginine, (R,S)-epigoitrin	Water (≤15.0%, 100-105°C until Δm≤5mg), TA (≤9.0%), AIH (≤2.0%), Extractives (ESE ≥25.0%)	HPLC: (R,S)-epigoitrin (≥0.020%)
42	Kudzuvine root	Puerariae lobatae radix	Pueraria montana (Lour.) Merr. var. lobata (Willd.) Maesen & S.M.Almeida ex Sanjappa & Predeep (syn. Pueraria lobata (Willd.) Ohwi) (root)	Puerarin, daidzin	FM (≤5%), LD (≤10.0%, 105°C), TA (≤7.0%), AIH (≤1.0%)	LC: total isoflavonoids: 3-hydroxypuerarin, puerarin, 3-methoxypuerarin, 6-O″-D-xylosylpuerarin and daidzin (≥6.5%, expressed as puerarin, puerarin ≥45% in the total isoflavonoids), Kudzuvine root dry extract HRS		Kudzuvine Root	Puerariae Lobatae Radix	Gegen	葛根	Pueraria lobate (Willd.) Ohwi (root)	Puerariae Lobatae Radix reference drug, puerarin	Water (≤14.0%, 100-105°C until Δm≤5mg), TA (≤7.0%), HMHE (lead ≤5mg/kg, cadmium ≤1mg/kg, arsenic ≤2mg/kg, mercury ≤0.2mg/kg, copper ≤20mg/kg), Extractives (ESE ≥24.0%)	HPLC: puerarin (≥2.4%)
43	Lightyellow sophora root	Sophorae flavescentis radix	Sophora flavescens Aiton (root)	Brucine, quinine	LD (≤11.0%, 105°C), TA (≤8.0%), AIH (≤1.5%)	LC: sum of matrine and oxymatrine (≥1.2%)		Lightyellow Sophora Root	Sophorae Flavescentis Radix	Kushen	苦参	Sophora flavescens Ait. (root)	Matrine, sophoridine, oxymatrine	Water (≤11.0%, 100-105°C until Δm≤5mg), TA (≤8.0%), Extractives (WSE ≥20.0%)	HPLC: sum of matrine and oxymatrine (≥1.2%)
44	Ligusticum root and rhizome	Ligustici radix et rhizoma	Ligusticum sinense Oliv. or Ligusticum jeholense (Nakai & Kitag.) Nakai & Kitag (rhizome and root)	Imperatorin, (Z)-ligustilide, osthole	Officinal species of Angelica and Levisticum (TLC), FM (≤3%), LD (≤12.0%, 105°C), TA (≤6.0%), AIH (≤2.0%)	SD: essential oil (≥5.0mL/kg)		Chinese Lovage	Ligustici Rhizoma et Radix	Gaoben	藁本	Ligusticum sinense Oliv. or Ligusticum jeholense Nakai et Kitag. (rhizome and root)	Ligustici Rhizoma et Radix reference drug	Water (≤10.0%, toluene distillation), TA (≤15.0%), AIH (≤10.0%), Extractives (ESE ≥13.0%)	HPLC: ferulic acid (≥0.050%)
45	Long pepper	Piperis longi fructus	Piper longum L. or Piper retrofractum Vahl (syn. P. chaba Hunter and P. officinarum (Miq.) C. DC.) or a mixture of both species (ripe or nearly ripe fruiting spikes)	Borneol, piperine	FM (≤3%), LD (≤11.0%, 105°C, 2h), TA (≤5.0%)	SD: essential oil (≥6.0mL/kg), LC: piperine (≥3.0%), long pepper for system suitability HRS		Long Pepper	Piperis Longi Fructus	Bibo	荜茇	Piper longum L. (nearly ripe or ripe fruit-spike)	Piperine	FM (≤3%), Water (≤11.0%, toluene distillation), TA (≤5.0%)	HPLC: piperine (≥2.5%)
46	Lycopus lucidus herb	Lycopi herba	Lycopus lucidus var. hirtus (Regel) Makino & Nemoto (aerial parts)	Luteolin, ursolic acid	LD (≤10.0%, 105°C, 2h), TA (≤8.0%)	LC: rosmarinic acid (≥0.15%), ferulic acid		Hirsute Shiny Bugleweed Herb	Lycopi Herba	Zelan	泽兰	Lycopus lucidus Turcz. var. hirtus Regel (aerial parts)	Ursolic acid	Water (≤13.0%, 100-105°C until Δm≤5mg), TA (≤10.0%), Extractives (ESE ≥7.0%)	Not included
47	Magnolia biondii flower bud	Magnoliae biondii flos immaturus	Magnolia biondii Pamp. (syn. Yulania biondii (Pamp.) D.L.Fu)(flower bud)	Fargesin, magnolin	Magnolia officinalis Rehder & E.H.Wilson. (TLC), Water (≤100mL/kg, toluene distillation), TA (≤4.0%)	SD: essential oil (≥14.0mL/kg), LC: magnolin (≥3.0%), Magnolia biondii flower for system suitability HRS		Biond Magnolia Flower	Magnoliae Flos	Xinyi	辛夷	Magnolia biondii Pamp., Magnolia denudata Desr. or Magnolia sprengeri Pamp. (fower bud)	Magnolin	Water (≤18.0%, GC)	SD: essential oil (≥1.0%), HPLC: magnolin (≥0.40%)
48	Magnolia officinalis bark	Magnoliae officinalis cortex	Magnolia officinalis Rehder. et E.H. Wilson. (stem and branch bark)	Honokiol, magnolol, eugenol	LD (≤11.0%, 105°C, 2h), TA (≤5.0%), AIH (≤3.0%)	LC: sum of magnolol and honokiol (≥2.0%)		Officinal Magnolia Bark	Magnoliae Officinalis Cortex	Houpo	厚朴	Magnolia officinalis Rehd. et Wils. or Magnolia officinalis Rehd. et Wils. var. biloba Rehd. et Wils. (stem bark)	Magnolol, honokiol	Water (≤15.0%, toluene distillation), TA (≤7.0%), AIH (≤3.0%)	HPLC: sum of magnolol and honokiol (≥2.0%)
49	Magnolia officinalis flower	Magnoliae officinalis flos	Magnolia officinalis Rehder et E.H. Wilson. (unopened flower)	Honokiol, magnolol, eugenol	Other Magnolia species (TLC), LD (≤11.0%, 105°C), TA (≤8.0%)	LC: sum of magnolol and honokiol (≥0.20%)		Officinal Magnolia Flower	Magnoliae Officinalis Flos	Houpohua	厚朴花	Magnolia officinalis Reld. et Wils. or Magnolia officinalis Rehd. et Wils. var. biloba Rehd. et Wils. (flower bud)	Magnolol, honokiol	Water (≤10.0%, reduced pressure (<2.67kPa) at room temperature for 24 h), TA (≤7.0%)	HPLC: sum of magnolol and honokiol (≥0.20%)
50	Mandarin epicarp and mesocarp	Citri reticulatae epicarpium et mesocarpium	Citrus reticulate Blanco or its cultivars (epicarp and mesocarp of the ripe fruit)	Caffeic acid, hesperidin	Bitter-orange epicarp and mesocarp (LC), LD (≤12.0%, 105°C, 2h), TA (≤7.0%)	LC: hesperidin (≥3.5%), naringin		Dried Tangerine Peel	Citri Reticulatae Pericarpium	Chenpi	陈皮	Citrus reticulata Blanco or its cultivars (pericarp of the ripe fruit). The drug is subdivided into "Chenpi" and "Guang Chenpi".	Hesperidin, Methyl 2-(methylamino)benzoate, Guang Chenpi reference extract	Water (≤13.0%, toluene distillation), Aflatoxins (aflatoxin B1 ≤5µg/kg, sum of aflatoxin G2, aflatoxin G1, aflatoxin B2 and aflatoxin B1 ≤10µg/kg)	HPLC: Chenpi: hesperidin (≥3.5%); Guang Chenpi: hesperidin (≥2.0%), sum of nobiletin and tangeretin (≥0.42%)
51	Moutan bark	Moutan cortex	Paeonia× suffruticosa Andrews (root bark)	Paeoniflorin, paeonol	FM (≤1.0%), LD (≤11.0%, 105°C, 2h), TA (≤5.0%), AIH (≤1.0%)	LC: paeonol (≥2.2%), paeoniflorin (≥1.1%), 4'-hydroxyacetophenone		Tree Peony Bark	Moutan Cortex	Mudanpi	牡丹皮	Paeonia suffruticosa Andr. (root bark)	Paeonol	Water (≤13.0%, toluene distillation), TA (≤5.0%), Extractives (ESE ≥15.0%)	HPLC: paeonol (≥1.2%)
52	Notoginseng root	Notoginseng radix	Panax notoginseng (Burkill) F.H.Chen [syn. Panax pseudoginseng var. notoginseng (Burkill) G.Hoo & C.L.Tseng] (root)	Aescin, arbutin	Panax ginseng or Panax quinquefolium (TLC), LD (≤12.0%, 105°C, 2h), TA (≤6.0%), AIH (≤1.0%)	LC: sum of ginsenoside Rg1 and Rb1 (≥3.8%), ginsenoside Rf		Sanchi	Notoginseng Radix et Rhizoma	Sanqi	三七	Panax notoginseng (Burk.) F. H. Chen (root and rhizome)	Ginsenoside Rb1, ginsenoside Re, ginsenoside Rg1, notoginsenoside R1	Water (≤14.0%, 100-105°C until Δm≤5mg), TA (≤6.0%), AIH (≤3.0%), HMHE (lead ≤5mg/kg, cadmium ≤1mg/kg, arsenic ≤2mg/kg, mercury ≤0.2mg/kg, copper ≤20mg/kg), Extractives (ESE ≥16.0%)	HPLC: sum of ginsenoside Rg1, ginsenoside Rb1 and notoginsenoside R1 (≥5.0%)
53	Orientvine stem	Sinomenii caulis	Sinomenium acutum (Thunb.) Rehder et E.H.Wilson (stem)	Sinomenine, papaverine hydrochloride	LD (≤10.0%, 105°C, 3h), TA (≤6.0%), Aristolochic acids (TLC)	LC: sinomenine (≥0.5%), Orientvine stem HRS		Orientvine Stem	Sinomenii Caulis	Qingfengteng	青风藤	Sinomenium acutum (Thunb.) Rehd. et Wils. or Sinomenium acutum (Thunb.) Rehd. et Wils. var. cinereum Rehd. et Wils. (lianoid stem)	Sinomenine	Water (≤13.0%, 100-105°C until Δm≤5mg), TA (≤6.0%)	HPLC: sinomenine (≥0.50%)
54	Peony root, red	Paeoniae radix rubra	Paeonia lactiflora Pall. or Paeonia veitchii Lynch or a mixture of the two (root)	Paeoniflorin, paeonol	LD (≤12.0%, 105°C, 2h), TA (≤8.0%), AIH (≤1.0%)	LC: paeoniflorin (≥1.8%), 4’-hydroxyacetophenone		Red Peony Root	Paeoniae Radix Rubra	Chishao	赤芍	Paeonia lactiflora Pall. or Paeonia veitchii Lynch (root)	Paeoniflorin	Not included	HPLC: paeoniflorin (≥1.8%)
55	Peony root, white	Paeoniae radix alba	Paeonia lactiflora Pall. (root, treated with boiling water and dried)	Paeoniflorin, paeonol	LD (≤12.0%, 105°C, 2h), TA (≤4.0%), AIH (≤0.5%)	LC: paeoniflorin (≥1.6%), 4’-hydroxyacetophenone		White Peony Root	Paeoniae Radix Alba	Baishao	白芍	Paeonia lactiflora Pall. (root, boiled in water and dried)	Paeoniflorin	Water (≤14.0%, 100-105°C until Δm≤5mg), TA (≤4.0%), HMHE (lead ≤5mg/kg, cadmium ≤1mg/kg, arsenic ≤2mg/kg, mercury ≤0.2mg/kg, copper ≤20mg/kg), Residue of sulfur dioxide (≤400mg/kg), Extractives (WSE ≥22.0%)	HPLC: paeoniflorin (≥1.6%)
56	Pepper	Piperis fructus	Piper nigrum L. (ripe or nearly ripe fruit)	Borneol, piperine	FM (≤3%), Water (≤120mL/kg, toluene distillation), TA (≤6.0%)	SD: essential oil (≥25mL/kg); LC: piperine (≥3.0%), Long pepper for system suitability HRS		Pepper Fruit	Piperis Fructus	Hujiao	胡椒	Piper nigrum L. (ripe or nearly ripe fruit)	Piperine	Water (≤14.0%, toluene distillation)	HPLC: piperine (≥3.3%)
57	Platycodon root	Platycodonis radix	Platycodon grandiflorus(Jacq.) A.DC. (root)	Glucose, xylose	Codonopsis pilosula (Franch.) Nannf. (microscopic examination), LD (≤10.0%, 105°C, 2h), TA (≤6.0%), AIH (≤1.0%)	LC: total saponins (≥0.3%, expressed as platycodin D), Platycodon root dry extract for system suitability HRS		Platycodon Root	Platycodonis Radix	Jiegeng	桔梗	Platycodon grandiflorum (Jacq.) A. DC. (root)	Platycodonis Radix reference drug	Water (≤15.0%, 100-105°C until Δm≤5mg), TA (≤6.0%), Extractives (ESE ≥17.0%)	HPLC: platycodin D (≥0.10%)
58	Polygonum cuspidatum rhizome and root	Polygoni cuspidati rhizoma et radix	Reynoutria japonica Houtt. (syn. Polygonum cuspidatum Sieb. et Zucc.) (rhizome and root)	Polydatin, resveratrol	LD (≤12.0%, 105°C, 4h), TA (≤5.0%), AIH (≤1.0%)	LC: emodin (≥1.0%), polydatin (≥1.5%), rhein, resveratrol		Giant Knotweed Rhizome	Polygoni Cuspidati Rhizoma et Radix	Huzhang	虎杖	Polygonum cuspidatum Sieb. et Zucc. (rhizome and root)	Polygoni Cuspidati Rhizoma et Radix reference drug, emodin, physcion	Water (≤12.0%, 100-105°C until Δm≤5mg), TA (≤5.0%), AIH (≤1.0%), Extractives (ESE ≥9.0%)	HPLC: emodin (≥0.60%), polydatin (≥0.15%)
59	Polygonum orientale fruit	Polygoni orientalis fructus	Persicaria orientalis (L.) Spach (syn. Polygonum orientale L.) (ripe fruit)	Taxifolin, kaempferol	LD (≤12.0%, 105°C, 2h), TA (≤3.0%)	LC: taxifolin (≥0.15%), Polygonum orientale fruit for system suitability HRS		Prince's-feather Fruit	Polygoni Orientalis Fructus	Shuihonghuazi	水红花子	Polygonum orientale L. (ripe fruit)	Taxifolin	TA (≤5.0%)	HPLC: taxifolin (≥0.15%)
60	Poria	Poria	Wolfiporia extensa (Peck) Ginns (syn. Poria cocos (Schw.) Wolf; Wolfiporia cocos (F. A. Wolf) Ryvarden & Gilb.) (sclerotium)	4-Aminobenzoic acid, coumarin, thymol	FM (brown skins and roots of conifer ≤0.1%, other FM ≤2%), LD (≤13.0%, 105°C, 2h), TA (≤1.0%), EM (WSE≥1.5%)	Not included		Indian Bread	Poria	Fuling	茯苓	Poria cocos (Schw.) Wolf (sclerotium)	Poria reference drug	Water (≤18.0%, 100-105°C until Δm≤5mg), TA (≤2.0%), Extractives (ESE ≥2.5%)	Not included
61	Rehmannia root	Rehmanniae radix	Rehmannia glutinosa (Gaertn.) DC. (syn. Rehmannia glutinosa (Gaertn.) Libosch. ex Fisch. & C.A. Mey.) (root tuber)	Sucrose, raffinose, fructose	LD (≤15.0%, 105°C, 5h), TA (≤8.0%), AIH (≤3.0%)	LC: catalpol (≥0.2%)		Rehmannia Root	Rehmanniae Radix	Dihuang	地黄	Rehmannia glutinosa Libosch. (root tuber)	Catalpol, verbascoside	Water (≤15.0%, 100-105°C until Δm≤5mg), TA (≤8.0%), AIH (≤3.0%), Extractives (WSE ≥65.0%)	HPLC: catalpol (≥0.20%), rehmannioside D (≥0.10%)
62	Round amomum fruit	Amomi fructus rotundus	Amomum krervanh Pierre ex Gagnep. or Amomum compactum Sol. ex Maton (ripe fruit)	Bornyl acetate, 1,8-cineole, borneol	Water (≤120mL/kg, toluene distillation), TA (≤8.0%)	SD: essential oil (≥50mL/kg for A. krervan, ≥40mL/kg for A. compactum), GC: 1,8-cineole(≥65.0% in the essential oil), β-pinene		Round Cardamon Fruit	Amomi Fructus Rotundus	Doukou	豆蔻	Amomum krarvanh Pierre ex Gagnep. or Amomum compactum Soland ex Maton (ripe fruit) It can be classified as "Protogenic Round Cardamon Fruit" and "Indonesion Round Cardamon Fruit" according to the different localities of production.	Cineole	FM (≤1% for Protogenic Round Cardamon Fruit , ≤2% for Indonesion Round Cardamon Fruits), Water (≤11.0% for Protogenic Round Cardamon Fruit , ≤12.0% for Indonesion Round Cardamon Fruits, toluene distillation)	SD: Essential oil (≥5.0% for Protogenic Round Cardamon Seeds, ≥4.0% for Indonesion Round Cardamon Seeds), GC: Cineole (≥3.0%)
63	Safflower flower	Carthami flos	Carthamus tinctorius L. (flower)	Rutoside trihydrate, quercetin	Yellow pigment and red pigment (UV-Vis), LD (≤11.0%, 105°C, 2h), TA (≤10.0%), AIH (≤3.0%)	UV-Vis: total flavonoids (≥1.0%, expressed as hyperoside)		Safflower	Carthami Flos	Honghua	红花	Carthamus tinctorius L. (flower)	Carthami Flos reference drug	FM (≤2%), Water (≤13.0%, 100-105°C until Δm≤5mg), TA (≤15.0%), AIH (≤5.0%), Absorbance (red pigment ≥0.20%), Extractives (WSE ≥30.0%)	HPLC: hydroxysafflower yellow A (≥1.0%), kaempferol (≥0.050%)
64	Salvia miltiorrhiza root and rhizome	Salviae miltiorrhizae radix et rhizoma	Salvia miltiorrhiza Bunge (rhizome and root)	Salvianolic acid B, tanshinone IIA,	LD (≤10.0%, 105°C, 2h), TA (≤10.0%), AIH (≤3.0%)	LC: salvianolic acid B (≥3.0%), tanshinone IIA (≥0.12%), rosmarinic acid		Danshen Root	Salviae Miltiorrhizae Radix et Rhizoma	Danshen	丹参	Salvia miltiorrhiza Bge. (root and rhizome)	Salviae Miltiorrhizae Radix et Rhizoma reference drug, tanshinone IIA, salvianolic acid B	Water (≤13.0%, 100-105°C until Δm≤5mg), TA (≤10.0%), AIH (≤3.0%), HMHE (lead ≤5mg/kg, cadmium ≤1mg/kg, arsenic ≤2mg/kg, mercury ≤0.2mg/kg, copper ≤20mg/kg), Extractives (WSE ≥35.0%, ESE ≥15.0%)	HPLC: tanshinones: sum of tanshinone IIA, tanshinone I and cryptotanshinone (≥0.25%, calculated as tanshinone IIA with correction factors), salvianolic acid B (≥3.0%)
65	Sanguisorba root	Sanguisorbae radix	Sanguisorba officinalis L. (underground parts)	Gallic acid, resorcinol	LD (≤12.0%, 105°C), TA (≤10.0%), AIH (≤2.0%)	UV-Vis: tannins (≥5.0%, expressed as pyrogallol)		Garden Burnet Root	Sanguisorbae Radix	Diyu	地榆	Sanguisorba officinalis L. or Sanguisorba officinalis L. var. longifolia (Bert.) Yu et Li (root)	Gallic acid	Water (≤14.0%, 100-105°C until Δm≤5mg), TA (≤10.0%), AIH (≤2.0%), Extractives (ESE ≥23.0%)	UV-Vis: tanninoids (≥8.0%, calculated as gallic acid), HPLC: gallic acid (≥1.0%)
66	Schisandra fruit	Schisandrae chinensis fructus	Schisandra chinensis (Turcz.) Baill (ripe fruit)	Schisandrin, γ-schisandrin	Schisandra sphenanthera (TLC), LD (≤10.0%, 105°C, 2h), TA (≤6.0%)	LC: schisandrin (≥0.40%)		Chinese Magnoliavine Fruit	Schisandrae Chinensis Fructus	Wuweizi	五味子	Schisandra chinensis (Turcz.) Barll. (ripe fruit)	Schisandrae Chinensis Fructus reference drug, deoxyschizandrin	FM (≤1%), Water (≤16.0%, 100-105°C until Δm≤5mg), TA (≤7.0%)	HPLC: schisandrin (≥0.40%)
67	Sophora flower	Sophorae japonicae flos	Styphnolobium japonicum (L.) Schott (syn. Sophora japonica L.) (opened flower)	Hyperoside, rutoside trihydrate	FM (flower buds ≤5%, other FM ≤2%), LD (≤11.0%, 105°C, 2h), TA (≤9.0%)	UV-Vis: total flavonoids (≥8.0%, expressed as rutoside); LC: rutoside (≥6.0%), apigenin 7-glucoside		Pagodatree Flower	Sophorae Flos	Huaihua	槐花	Sophora japonica L. (opened flower)	Rutin	Water (≤11.0%, 100-105°C until Δm≤5mg), TA (≤14.0%), AIH (≤8.0%), Extractives (ESE ≥37.0%)	UV-Vis: total flavonoids (≥8.0%, calculated as rutin), HPLC: rutin (≥6.0%)
68	Sophora flower-bud	Sophorae japonicae flos immaturus	Styphnolobium japonicum (L.) Schott (syn. Sophora japonica L.). (flower bud)	Hyperoside, rutoside trihydrate	FM (opened flower ≤5%, other FM ≤2%), LD (≤11.0%, 105°C, 2h), TA (≤9.0%)	UV-Vis: total flavonoids (≥20.0%) expressed as rutoside; LC: rutoside (≥15.0%), apigenin 7-glucoside		Pagodatree Flower Bud	Sophorae Flos Immaturus	Huaimi	槐米	Sophora japonica L. (flower bud)	Rutin	Water (≤11.0%, 100-105°C until Δm≤5mg), TA (≤9.0%), AIH (≤3.0%), Extractives (ESE ≥43.0%)	UV-Vis: total flavonoids (≥20.0%, calculated as rutin), HPLC: rutin (≥15.0%)
69	Szechwan lovage rhizome	Ligustici chuanxiong rhizoma	Ligusticum sinense Oliv. 'Chuanxiong' (Conioselinum anthriscoides (H.Boissieu) Pimenov & Kljuykov, syn. Ligusticum chuanxiong Hort. ex S.H.Qiu, Y.Q.Zeng, K.Y.Pan, Y.C.Tang & J.M.Xu) (rhizome)	Imperatorin, osthole	LD (≤8.0%, 105°C, 2h), TA (≤6.0%), AIH (≤2.0%)	SD: essential oil (≥3.5mL/kg)		Szechwan Lovage Rhizome	Chuanxiong Rhizoma	Chuanxiong	川芎	Ligusticum chuanxiong Hort. (rhizome)	Chuanxiong Rhizoma reference drug, levistolide A	Water (≤12.0%, toluene distillation), TA (≤6.0%), AIH (≤2.0%), Extractives (ESE ≥12.0%)	HPLC: ferulic acid (≥0.10%)
70	Thomson kudzuvine root	Puerariae thomsonii radix	Pueraria montana (Lour.) Merr. var. thomsonii (Benth.) M.R.Almeida (syn. Pueraria thomsonii (Benth.))(root)	Daidzin, puerarin	FM (≤5%), LD (≤10.0%, 105°C), TA (≤7.0%), AIH (≤1.0%)	LC: total isoflavonoids: puerarin, 6-O″-D-xylosylpuerarin and daidzin (≥0.4%, expressed as puerarin, puerarin≥55% in the total isoflavonoids), Kudzuvine root dry extract HRS		Thomson Kudzuvine Root	Puerariae Thomsonii Radix	Fenge	粉葛	Pueraria thomsonii Benth. (root)	Puerarin	Water (≤14.0%, 100-105°C until Δm≤5mg), TA (≤5.0%), Residue of sulfur dioxide (≤400mg/kg), Extractives (ESE ≥10.0%)	HPLC: puerarin (≥0.30%)
71	Typhae pollen	Typhae pollis	Typha angustifolia L., Typha orientalis C.Presl or other species of the genus Typha with single pollen grains (pollen)	Isorhamnetin-3-O-neohesperidoside, typhaneoside, chlorogenic acid	FM (≤10%), LD (≤10.0%, 105°C, 2h), TA (≤7.0%), AIH (≤4.0%)	LC: total flavonoids (≥0.8%, expressed as typhaneoside), Typhae pollen dry extract for system suitability HRS		Cattail Pollen	Typhae Pollen	Puhuang	蒲黄	Typha angustifolia L., Typha orientalis Presl or other plants of the same genus (pollen)	Isorhamnetin-3-O-neohesperidoside, typhaneoside	FM (≤10.0%), Water (≤13.0%), 100-105°C until Δm≤5mg, TA (≤10.0%), AIH (≤4.0%), Extractives (ESE ≥15.0%)	HPLC: sum of isorhamnetin-3-O-neohesperidoside and typhaneoside (≥0.50%)
72	Uncaria stem with hooks	Uncariae rhynchophyllae ramulus cum uncis	Uncaria rhynchophylla (Miq.) Miq. ex Havil. (branch or stem each bearing paired hooks)	Isorhynchophylline, rhynchophylline	LD (≤10.0%, 105°C, 2h), TA (≤3.0%)	LC: total alkaloids (≥0.2%, expressed as isorhynchophylline), Uncaria stem with hooks dry extract for system suitability HRS		Gambir Plant	Uncariae Ramulus cum Uncis	Gouteng	钩藤	Uncaria rhynchophylla (Miq.) Miq. Ex Havil., Uncaria macrophylla Wall., Uncaria hirsuta Havil., Uncaria sinensis (Oliv.) Havil., Uncaria sessilifructus Roxb. (hook-bearing branch)	Isorhynchophylline	Water (≤10.0%, 100-105°C until Δm≤5mg, TA (≤3.0%), Extractives (ESE ≥6.0%)	Not included
73	Zanthoxylum bungeanum pericarp	Zanthoxyli bungeani pericarpium	Zanthoxylum bungeanum Maxim (pericarp of the ripe fruit)	Chlorogenic acid, emodin	FM (seeds ≤5%, other FM ≤2%), Water (≤100mL/kg, toluene distillation), TA (≤8.0%), AIH (≤1.5%)	SD: essential oil (≥15 mL/kg)		Pricklyash Peel	Zanthoxyli Pericarpium	Huajiao	花椒	Zanthoxylum schinifolium Sieb. et Zucc. or Zanthoxylum bungeanum Maxim. (pericarp of the ripe fruit)	Zanthoxyli Pericarpium reference drug	Not included	SD: essential oil (≥1.5%)
Other herbal drugs in both EP and ChP
74	Aloes, babardos	Aloe barbadensis	Aloe barbadensis Mill. (juice of the leaves)	Aloe emodin, barbaloin	Cape aloes (TLC), LD (≤12.0%, 105°C), TA (≤2.0%)	UV-Vis: hydroxyanthracene derivatives (≥28.0%, expressed as barbaloin)		Aloes	Aloe	Luhui	芦荟	Aloe barbadensis Miller, Aloe ferox Miller or other species of the same genus (juice of the leaf)	Barbaloin	Water (≤12.0%, 100-105°C until Δm≤5mg), TA (≤4.0%)	HPLC: barbaloin (≥16.0% for Aloe barbadensis, ≥6.0% for Aloe ferox)
75	Aloes, cape	Aloe capensis	Aloe ferox Mill (juice of the leaves)	Aloe emodin, barbaloin	Barbados aloes (TLC), LD (≤10.0%, 105°C), TA (≤2.0%)	UV-Vis: hydroxyanthracene derivatives (≥18.0%, expressed as barbaloin)		Refer to above
76	Belladonna leaf	Belladonnae folium	Atropa belladonna L. (leaf and flowering tops)	Hyoscyamine sulfate, hyoscine hydrobromide	Atropine (TLC), FM (stems with a diameter greater than 5 mm ≤3%), TA (≤16.0%), AIH (≤4.0%)	Titration: total alkaloids (≥0.30%, expressed as hyoscyamine)		Belladonna Herb	Belladonnae Herba	Dianqiecao	颠茄草	Atropa belladonna L. (herb)	Atropine sulfate, scopolamine hydrobromide	FM (leaves with abnormal colour≤4%, stems with a diameter exceeding 1cm ≤3%), Water (≤13.0%, 100-105°C until Δm≤5mg)	Titration: total alkaloids (≥0.30%, calculated as hyoscyamine)
77	Benzoin, Siam	Benzoe tonkinensis	Styrax tonkinensis (Pierre) Craib ex Hartwich (resin from the trunk)	Vanillin, trans-cinnamic acid, methyl cinnamate	Sumatra benzoin (chemical reaction, TLC), Matter insoluble in ethanol (≤5%), LD (≤5.0%, in vacuo, 4h), TA (≤2.0%)	Titration: Total acids (35.0%-55.0%, expressed as benzoic acid)		Benzoin	Benzoinum	Anxixiang	安息香	Styrax tonkinensis (Pierre) Craib ex Hart. (resin from the trunk)	Benzoinum reference drug, benzoic acid	LD (≤2.0%, in vacuo to constant weight), TA (≤0.50%), Ethanol-insoluble matter (≤2.0%)	HPLC: total balsamic acid (≥27.0%, calculated as benzoic acid)
78	Capsicum	Capsici fructus	Capsicum annuum L. var. minimum (Miller) Heiser and small-fruited varieties of Capsicum frutescens L. (ripe fruit)	Capsaicin, dihydrocapsaicin	Nonivamide (≤5.0% of the total capsaicinoid content by LC), FM [absence of fruit of C. annuum L. var. longum (Sendtn.)], LD (≤11.0%, 105°C, 2h), TA (≤10.0%)	LC: total capsaicinoids: capsaicin, dihydrocapsaicin and nordihydrocapsaicin (≥0.4%, expressed as capsaicin), nonivamide		Hot Pepper	Capsici Fructus	Lajiao	辣椒	Capsicum annuum L. and its cultivated varieties (ripe fruit)	Capsaicine	Not included	HPLC: sum of capsaicin and dihydrocapsaicin (≥0.16%)
79	Centella	Centellae asiaticae herba	Centella asiatica (L.) Urb. (aerial parts)	Centella dry extract HRS	Bacopa monnieri L. (TLC), FM (underground organs ≤5%; other FM ≤2%), LD (≤12.0%, 105°C, 2h), TA (≤12.0%), AIH (≤2.0%)	LC: Total triterpenoid derivatives: asiaticoside B, madecassoside, asiaticoside, madecassic acid, terminolic acid and asiatic acid (≥6.0%, expressed as asiaticoside), Centella dry extract HRS		Asiatic Pennywort Herb	Centellae Herba	Jixuecao	积雪草	Centella asiatica (L.) Urb. (herb)	Asiaticoside, madecassoside	Water (≤12.0%, 100-105°C until Δm≤5mg), TA (≤13.0%), AIH (≤3.5%), Extractives (ESE ≥25.0%)	HPLC: sum of asiaticoside and madecassoside (≥0.80%)
80	Clove	Caryophylli flos	Syzyglum aromaticum (L.) Merr. et L.M.Perry (syn. Eugenia caryophyllus (Spreng.) Bullock et S.G.Harrison) (flower buds)	Eugenol	FM (peduncles, petioles and fruits ≤6%, deteriorated cloves ≤2%, other FM ≤0.5%), TA (≤7.0%)	SD: essential oil (≥150mL/kg)		Clove	Caryophylli Flos	Dingxiang	丁香	Eugenia caryophyllata Thunb. (flower bud)	Eugenol	FM (≤4%), Water (≤12.0%, toluene distillation)	GC: eugenol (≥11.0%)
81	Dandelion herb with root	Taraxaci officinalis herba cum radice	Taraxacum officinale F.H. Wigg. (aerial and underground parts)	Chlorogenic acid, rutoside trihydrate	LD (≤10.0%, 105°C, 2h), TA (≤17.0%), AIH (≤5.0%), EM (WSE ≥30.0%), Bitterness value (≥100)	Not included		Dandelion	Taraxaci Herba	Pugongying	蒲公英	Taraxacum mongolicum Hand. -Mazz., Taraxacum borealisinense Kitam. or several other species of the same genus (herb)	Taraxaci Herba reference drug, cichoric acid	Water (≤13.0%, 100-105°C until Δm≤5mg)	HPLC: cichoric acid (≥0.45%)
82	Eleutherococcus	Eleutherococci radix	Eleutherococcus senticosus (Rupr. et Maxim.) Maxim. (underground organs)	Esculin, catalpol	FM (≤3%), LD (≤10.0%, 105°C, 2h), TA (≤8.0%)	LC: sum of eleutheroside B and eleutheroside E (≥0.08%, using ferulic acid as reference), caffeic acid		Manyprickle Acanthopanax	Acanthopanacis Senticosi Radix et Rhizoma seu Caulis	Ciwujia	刺五加	Acanthopanax senticosus (Rupr. et Maxim.) Harms (root and rhizome or stem)	Acanthopanacis Senticosi Radix et Rhizoma seu Caulis reference drug, isofraxidin	Water (≤10.0%, 100-105°C until Δm≤5mg), TA (≤9.0%), Extractives (ESE ≥3.0%)	HPLC: syringoside (≥0.050%)
83	Fennel, bitter	Foeniculi amari fructus	Foeniculum vulgare Mill. ssp. vulgare var. vulgare (cremocarps and mericarps)	Anethole, fenchone	Estragole (≤5.0% in the essential oil by GC), FM (peduncles ≤1.5%, other FM ≤1.5%), Water (≤100mL/kg, toluene distillation), TA (≤10.0%)	SD: essential oil (≥40mL/kg), GC: anethole (≥60.0% in the essential oil), fenchone (≥15.0% in the essential oil)		Fennel	Foeniculi Fructus	Xiaohuixiang	小茴香	Foeniculum vulgare Mill. (ripe fruit)	Anisic aldehyde	FM (≤4.0%), TA (≤10.0%)	SD: essential oil (≥1.5%), GC: trans-anethole (≥1.4%)
84	Fennel, sweet	Foeniculi dulcis fructus	Foeniculum vulgare Mill. subsp. vulgare var. dulce (Mill.) Batt. & Trab. (cremocarps and mericarps)	Anethole	Eestragole (≤10.0% in the essential oil by GC), Fenchone (≤7.5% in the essential oil by GC), FM (peduncles ≤1.5%, other FM ≤1.5%), Water (≤80mL/kg, toluene distillation), TA (≤10.0%)	SD: essential oil (≥20mL/kg), GC: anethole (≥80.0% in the essential oil)		Refer to above
85	Fenugreek	Trigonellae foenugraeci semen	Trigonella foenum-graecum L. (ripe seeds)	Trigonelline hydrochloride	LD (≤12.0%, 105°C, 2h), TA (≤5.0%), Swelling index (≥6)	Not included		Common Fenugreek Seed	Trigonellae Semen	Huluba	胡芦巴	Trigonella foenum-graecum L. (ripe seed)	Trigonelline, Trigonellae Semen reference drug	Water (≤15.0%, 100-105°C until Δm≤5mg), TA (≤5.0%), AIH (≤1.0%), Extractives (ESE ≥18.0%)	HPLC: trigonelline (≥0.45%)
86	Garlic powder	Allii sativi bulbi pulvis	Allium sativum L. (bulb)	Alanine	Starch (chemical reaction), LD (≤7.0%, 105°C), TA (≤5.0%)	LC: allicin (≥0.45%, using butyl parahydroxybenzoate as internal standard)		Garlic Bulb	Allii Sativi Bulbus	Dasuan	大蒜	Allium sativum L. (bulb)	Allicin	TA (≤2.0%), Extractives (WSE ≥63.0%)	HPLC: allicin (≥0.15%)
87	Ginger	Zingiberis rhizoma	Zingiber officinale Roscoe (rhizome)	Citral, resorcinol	Water (≤100mL/kg, toluene distillation), TA (≤6.0%)	SD: essential oil (≥15mL/kg)		Zingiber (Dried Ginger)	Zingiberis Rhizoma	Ganjiang	干姜	Zingiber officinale Rosc. (rhizome)	Zingiberis Rhizoma reference drug, 6-gingerol	Water (≤19.0%, toluene distillation), TA (≤6.0%), Extractives (WSE≥22.0%)	SD: essential oil (≥0.8%), HPLC: 6-gingerol (≥0.60%)
88	Ginkgo leaf	Ginkgonis folium	Ginkgo biloba L. (leaf)	Chlorogenic acid, rutoside trihydrate	FM (stems ≤5%, other FM ≤2%), LD (≤11.0%, 105°C, 2h), TA (≤11.0%)	LC: flavonoids from hydrolysis of the flavone glycosides (≥0.5%, using quercetin as reference)		Ginkgo Leaf	Ginkgo Folium	Yinxingye	银杏叶	Ginkgo biloba L. (leaf)	Ginkgo Folium reference drug, ginkgolide A, ginkgolide B, ginkgolide C, bilobalide	FM (≤2%), Water (≤12.0%, 100-105°C until Δm≤5mg), TA (≤10.0%), AIH (≤2.0%), Extractives (ESE≥25.0%)	HPLC: total flavonol glycosides (≥0.40%, hydrolysis and calculated as the sum of quercetin, kaempferol and isorhamnetin with correction factor); Terpenoid lactones: sum of ginkgolide A, ginkgolide B, ginkgolide C and bilobalide (≥0.25%)
89	Ginseng	Ginseng radix	Panax ginseng C. A. Mey. (root)	Aescin, arbutin	Panax quinquefolium (LC), LD (≤10.0%, 105°C), TA (≤7.0%), AIH (≤1.0%)	LC: sum of ginsenosides Rg1 and Rb1 (≥0.40%), Re, Rf		Ginseng	Ginseng Radix et Rhizoma	Renshen	人参	Panax ginseng C. A. Mey. (root and rhizome)	Ginseng Radix et Rhizoma reference drug, ginsenosides Rb1, Re, Rf and Rg1	Water (≤12.0%, 100-105°C until Δm≤5mg), TA (≤5.0%), HMHE (lead ≤5mg/kg, cadmium ≤1mg/kg, arsenic ≤2mg/kg, mercury ≤0.2mg/kg, copper ≤20mg/kg); Pesticide Residues (pentachloronitrobenzene ≤0.1mg/kg, hexachlorobenzene ≤0.1mg/kg, heptachlor ≤0.05mg/kg, chlordane ≤0.1mg/kg)	HPLC: sum of ginsenosides Rg1 and ginsenoside Re (≥0.30%), ginsenosides Rb1 (≥0.20%)
90	Greater Celandine	Chelidonii herba	Chelidonium majus L. (flowering aerial parts)	Methyl red, papaverine hydrochloride	FM (≤10.0%), LD (≤10.0%, 105°C, 2h), TA (≤13.0%)	UV-Vis: total alkaloids (≥0.6%, expressed as chelidonine)		Greater Celandine Herb	Chelidonii Herba	Baiqucai	白屈菜	Chelidonium majus L. (herb)	Chelidonii Herba reference drug, chelerythrine	Water (≤13.0%, 100-105°C until Δm≤5mg), TA (≤12.0%), Extractives (ESE ≥17.0%)	HPLC: chelerythrine (≥0.020%)
91	Knotgrass	Polygoni avicularis herba	Polygonum aviculare L. s.l. (flowering aerial parts)	Caffeic acid, chlorogenic acid, hyperoside	FM (roots ≤2%, other FM ≤2%), LD (≤10.0%, 105°C, 2h), TA (≤10.0%)	UV-Vis: flavonoids (≥0.30%, expressed as hyperoside)		Common Knotgrass Herb	Polygoni Avicularis Herba	Bianxu	萹蓄	Polygonum aviculare L. (aerial parts)	Myricitrin	Water (≤12.0%, 100-105°C until Δm≤5mg), TA (≤14.0%), AIH (≤4.0%), Extractives (ESE ≥8.0%)	HPLC: myricitrin (≥0.030%)
92	Linseed	Lini semen	Linum usitatissimum L. (ripe seed)	Not included	FM (seeds with a dull coat ≤10%, other FM ≤1.5%), Swelling index (≥4), Cadmium (≤0.5 ppm), LD (≤8.0%, 105°C, 2h), TA (≤5.0%)	Not included		Linseed	Lini Semen	Yamazi	亚麻子	Linum usitatissimum L. (ripe seed)	Not included	Not included	GC: sum of linoleic acid and α-linolenic acid (≥13.0%)
93	Liquorice root	Liquiritiae radix	Glycyrrhiza glabra L. and/or Glycyrrhiza inflata Bat. and/or Glycyrrhiza uralensis Fisch. (root and stolons)	Glycyrrhetic acid, thymol	LD (≤10.0%, 105°C, 2h), TA (unpeeled drug ≤10.0%, peeled drug ≤6.0%), AIH (unpeeled drug ≤2.0%, peeled drug ≤0.5%), Ochratoxin A (≤20μg/kg)	LC: 18β-glycyrrhizic acid (≥4.0%)		Liquorice Root	Glycyrrhizae Radix et Rhizoma	Gancao	甘草	Glycyrrhiza uralensis Fisch., Glycyrrhiza inflata Bat. or Glycyrrhiza glabra L. (root and rhizome)	Glycyrrhizae Radix et Rhizoma reference drug, ammonium glycyrrhizinate	Water (≤12.0%, 100-105°C until Δm≤5mg), TA (≤7.0%), AIH (≤2.0%), HMHE (lead ≤5mg/kg, cadmium ≤1mg/kg, arsenic ≤2mg/kg, mercury ≤0.2mg/kg, copper ≤20mg/kg), Residual organochlorine pesticides (pentachloride nitrobenzene ≤0.1mg/kg)	HPLC: liquiritin (≥0.50%), glycyrrhizic acid (≥2.0%)
94	Milk thistle fruit	Silybi mariani fructus	Silybum marianum L. Gaertn (mature fruit)	Silibinin, taxifolin	LD (≤8.0%, 105°C, 2h), TA (≤8.0%)	LC: total silymarin: silicristin, silidianin, silibinin A, silibinin B, isosilibinin A and isosilibinin B (≥1.5%, expressed as silibinin), Milk thistle dry extract HRS		Fruit of Silybum Marianum	Silybi Fructus	Shuifeiji	水飞蓟	Silybum marianum (L.) Gaertn. (ripe fruit)	Silybin	Water (≤10.0%, 100-105°C until Δm≤5mg), TA (≤9.0%), Extractives (ESE ≥18.0%)	HPLC: silybin (≥0.60%)
95	Myrrh	Myrrha	Commiphora myrrha (Nees) Engl. (syn. Commiphora molmol (Engl.) Engl. Ex Tschirch) and/or other species of Commiphora (gum-resin from the stem and branches)	Thymol, anethole	Commiphora mukul (TLC), Matter insoluble in ethanol (≤75%), LD (≤15.0%, 105°C, 2h), TA (≤7.0%)	Not included		Myrrh	Myrrha	Moyao	没药	Commiphora myrrha Engl. or Commiphora molmol Engl. (resin from the trunk) The drug is divided into natural myrrh and colloidal myrrh.	Natural myrrh or colloidal myrrh reference drug	FM (≤10% for natural myrrh, ≤15% for colloidal myrrh), TA (≤15.0%), AIH (≤10.0%)	SD: essential oil (≥4.0% for natural myrrh, ≥2.0% for colloidal myrrh)
96	Rhubarb	Rhei radix	Rheum palmatum L. or Rheum officinale Baillon or hybrids of these two species or of a mixture (underground parts)	Emodin	Rheum rhaponticum (TLC), LD (≤12.0%, 105°C), TA (≤12.0%), AIH (≤2.0%)	UV-Vis: hydroxyanthracene derivatives (≥2.2%, expressed as rhein)		Rhubarb	Rhei Radix et Rhizoma	Dahuang	大黄	Rheum palmatum L., Rheum tanguticum Maxim. ex Balf., or Rheum officinale Baill. (root and rhizome)	Rhei Radix et Rhizoma reference drug, rhein	Rhaponticin (TLC), Water (≤15.0%, 100-105°C until Δm≤5mg), TA (≤10.0%), Extractives (WSE ≥25.0%)	HPLC: total anthraquinone (≥1.5%, hydrolysis and calculated as sum of aloe-emodin, rhein, emodin, chrysophanol and physcion), free anthraquinone: sum of aloe-emodin, rhein, emodin, chrysophanol and physcion (≥0.20%)
97	Senega root	Polygalae radix	Polygala senega L. or Polygala tenuifolia Willd. (root and/or root crown)	Rutoside trihydrate, puerarin, chlorogenic acid	LD (≤12.0%, 105°C, 2h), TA (≤6.0%), AIH (≤3.0%), EM (ESE ≥20.0%), Foam index (≥3.5%)	Not included		Thinleaf Milkwort Root	Polygalae Radix	Yuanzhi	远志	Polygala tenuifolia Willd. or Polygala sibirica L. (root)	Polygalae Radix reference drug, tenuifolin	Water (≤12.0%, 100-105°C until Δm≤5mg), TA (≤6.0%), Aflatoxins (aflatoxin B1 ≤5µg/kg, sum of aflatoxin G2, aflatoxin G1, aflatoxin B2 and aflatoxin B1 ≤10µg/kg) Extractives (ESE ≥30.0%)	HPLC: tenuifolin (≥2.0%), polygalaxanthone III (≥0.15%), 3,6'-disinapoyl sucrose (≥0.50%)
98	Senna leaflet	Sennae foliolum	Senna alexandrina Mill. (syn. Cassia acutifolia Delile and Cassia angustifolia Vahl) (leaflets)	sennoside A, sennoside B, Senna extract HRS	Total anthraquinones (LC: aloe emodin and rhein≤7.0%, expressed as rhein), FM (≤4%), LD (≤12.0%, 105°C, 2h), TA (≤12.0%), AIH (≤2.5%)	LC: total hydroxyanthracene glycosides (≥2.0%, expressed as sennoside B)		Senna Leaf	Sennae Folium	Fanxieye	番泻叶	Cassia angustifolia Vahl or Cassia acutifolia Delile (leaflet)	Sennae Folium reference drug	FM (≤6%), Water (≤10.0%, 100-105°C until Δm≤5mg)	HPLC: sum of sennoside A and sennoside B (≥1.1%)
99	St. John's wort	Hyperici herba	Hypericum perforatum L. (flowering tops)	Hyperoside, rutoside trihydrate, chlorogenic acid	FM (stems with a diameter greater than 5mm ≤3%, other FM ≤2%), LD (≤10.0%, 105°C, 2h), TA (≤7.0%)	UV-Vis: total hypericins (≥0.08%, expressed as hypericin)		Common St. John's wort Herb	Hyperici Perforati Herba	Guanyejinsitao	贯叶金丝桃	Hypericum perforatum L. (flowering aerial parts)	Hyperici Perforati Herba reference drug, hyperoside, rutin	Water (≤12.0%, 100-105°C until Δm≤5mg)	HPLC: hyperoside (≥0.10%)
100	Star anise	Anisi stellati fructus	Illicium verum Hook.f. (composite fruit)	Caffeic acid, chlorogenic acid, quercitrin, rutoside trihydrate, hyperoside	Illicium anisatum (= I. religiosum) and certain other IllIcium spp. (macroscopic examination, TLC), Water (≤100mL/kg, toluene distillation), TA (≤4.0%)	SD: essential oil (≥70mL/kg), GC: trans-anethole (≥86.0% in the essential oil), estragole, α-terpineol, anethole		Chinese Star Anise	Anisi Stellati Fructus	Bajiaohuixiang	八角茴香	Illicium verum Hook. f. (ripe fruit)	Anisi Stellati Fructus reference drug, anisaldehyde	Not included	SD: essential oil (≥4.0%), GC: trans-anethole (≥4.0%)
101	Turmeric rhizome	Curcumae longae rhizoma	Curcuma longa L. (syn. Curcuma domestica Valeton) (rhizome)	Curcuminoids, thymol	Curcuma zanthorrhiza Roxb (syn. Curcuma zanthorrhiza D. Dietr.) (TLC), Water (≤120mL/kg, toluene distillation), TA (≤7.0%)	SD: essential oil (≥25mL/kg), UV-Vis: dicinnamoyl methane derivatives (≥2.0%, expressed as curcumin)		Turmeric	Curcumae Longae Rhizoma	Jianghuang	姜黄	Curcuma longa L. (rhizome)	Curcumae Longae Rhizoma reference drug, curcumin	Water (≤16.0%, toluene distillation), TA (≤7.0%), Extractives (ESE ≥12.0%)	SD: essential oil (≥7.0%), HPLC: curcumin (≥1.0%)
102	Verbena herb	Verbenae herba	Verbena officinalis L. (flowering aerial parts)	Arbutin, rutoside trihydrate	Aloysia citrodora (odour, TLC), LD (≤10.0%, 105°C, 2h), TA (≤10.0%), AIH (≤2.0%)	LC: verbenalin (≥1.5%), using ferulic acid as internal standard		European Verbena Herb	Verbenae Herba	Mabiancao	马鞭草	Verbena officinalis L. (flowering aerial part)	Verbenae Herba reference drug, verbenalin, hastatoside	Water (≤10.0%, 100-105°C until Δm≤5mg), TA (≤12.0%), AIH (≤4.0%)	HPLC: sum of oleanclic acid and ursolic acid (≥0.30%)
Δm: the difference in the mass of the sample between two consecutive weighings; AIH: ash insoluble in hydrochloric acid; EM: extractable matter; ESE: ethanol-soluble extractives; FM: foreign matter; GC: gas chromatography; HMHE: heavy metals and harmful elements; HPLC: high performance liquid chromatography; HRS: herbal reference substance; LC: liquid chromatography; LD: loss on drying; SD: steam…
